# Supplementary material for: Nutrition Situation Analysis in the UAE: A Review Study
Source: Nutrients. 2023 Jan 11;15(2):363. doi: 10.3390/nu15020363 (PMC9861891; doi:10.3390/nu15020363)
Supplement: Supplementary file 1 [file nutrients-15-00363-s001.zip]

Archive with 1 entries (1 files):
- nutrients-2127043-supplementary.pdf
